# Supplementary material for: How external and agency characteristics are related to coordination in homecare – findings of the national multicenter, cross-sectional SPOTnat study
Source: BMC Health Serv Res. 2024 Mar 22;24:367. doi: 10.1186/s12913-024-10751-4 (PMC10960419; doi:10.1186/s12913-024-10751-4)
Supplement: Supplementary file 1 — Supplementary Material 1 [file 12913_2024_10751_MOESM1_ESM.xlsx]

## Sheet: Employee questionnaire
APPENDIX A: Employee questinnaire in the SPOTnat study
Selection of items used in the manuscript: "How external and agency characteristics are related to coordination in homecare – Findings of the national multicenter, cross-sectional SPOTnat study"
Items are shown in the order used in the questionaire
Item number	Themes	Text	Answer options	Category in table 1 in manuscript
		Work environment
		To begin with, we would like to ask you about your work environment, i.e. how you experience the work environment in your home care team. --> If you are a agency/team leader yourself, please skip the first five questions and start with question 6.
		Do you agree or disagree with the following statements about your workplace?
	PES-NWI- staffing
P6	PES-NWI staffing: enough time for discussion of resident problems	Enough time and opportunity to discuss care problems with other employees.	1=strongly disagree 2=slightly disagree 3=slightly agree 4=strongly agree	Perceived staffing
P7	PES-NWI staffing: enough qualified personnel to provide quality of care	Enough registered nurses/qualified personnel to provide quality client care.	1=strongly disagree 2=slightly disagree 3=slightly agree 4=strongly agree	Perceived staffing
P8	PES-NWI staffing: enough staff to get work done	Enough staff to get the work done.	1=strongly disagree 2=slightly disagree 3=slightly agree 4=strongly agree	Perceived staffing
	COPSOQ: role clarity	Now a few questions about regulations and procedures in your work.
P11	COPSOQ: role clarity	Does your work have clear objectives?	4= To a very large extent 3= To a large extent 2= Somewhat 1=To a small extent 0=To a very small extent	Role clarity
P12	COPSOQ: role clarity	Do you know exactly which tasks fall within your area of responsibility?	4= To a very large extent 3= To a large extent 2= Somewhat 1=To a small extent 0=To a very small extent	Role clarity
	Integrating Conditions (Thomas)	In the next questions, we would like to know how you experience working with other professionals. Note: Other professionals refers to all persons with whom the care of a client must be coordinated (e.g. general practitioner, social workers, hospital staff, pharmacy staff). Your homecare team and the various specialists together make up the care team. Think about the entire care team when answerin…
P43	accountability	It is clear which members in our care team are responsible for completion of specific tasks.	1=strongly disagree 2=slightly disagree 3=neutral 4=slightly agree 5=strongly agree	Accountability, predictability, common perspective
P44	predictability	In general, our care team knows the steps necessary to address complicated situations when they arise	1=strongly disagree 2=slightly disagree 3=neutral 4=slightly agree 5=strongly agree	Accountability, predictability, common perspective
P45	predictability	Each member of my care team understands the steps required to complete our tasks.	1=strongly disagree 2=slightly disagree 3=neutral 4=slightly agree 5=strongly agree	Accountability, predictability, common perspective
P46	common understanding	Our care team has a shared perspective of how each person’s work contributes to the overall goal.	1=strongly disagree 2=slightly disagree 3=neutral 4=slightly agree 5=strongly agree	Accountability, predictability, common perspective
	CPAT: Communication and Information Exchange	Think about the entire care team when answering the next questions. If you are unsure, tick the option that best applies. (Remember: other professionals refers to all the people with whom you have to coordinate the care of a client (e.g. general practitioner, social workers, hospital staff, pharmacy staff). Together with you and the various professionals, you make up the care team).
		Please rate the following statements in relation to the care team in which you work:
P48	Relevant information reported in a timely manner	Relevant information relating to changes in patient/client status or care plan is reported to the appropriate team member in a timely manner.	Disagree Mostly Disagree Somewhat Disagree Neither Agree nor Disagree Somewhat Agree Mostly Agree Strongly Agree	Communication
P49	accuracy of information	I trust the accuracy of information reported among team members.	Disagree Mostly Disagree Somewhat Disagree Neither Agree nor Disagree Somewhat Agree Mostly Agree Strongly Agree	Mutual respect & trust
P50	regular team meetings and discussion	Patients/clients concerns are addressed effectively through regular team meetings and discussion.	Disagree Mostly Disagree Somewhat Disagree Neither Agree nor Disagree Somewhat Agree Mostly Agree Strongly Agree	Communication
P51	effective communication strategies to share Info	Our team has developed effective communication strategies to share patient/client treatment goals and outcomes of care.	Disagree Mostly Disagree Somewhat Disagree Neither Agree nor Disagree Somewhat Agree Mostly Agree Strongly Agree	Communication
P52	safe place to discuss concerns	Our team meetings provide an open, comfortable, safe place to discuss concerns.	Disagree Mostly Disagree Somewhat Disagree Neither Agree nor Disagree Somewhat Agree Mostly Agree Strongly Agree	Mutual respect & trust
P53	health record used as a communication tool	The patient/client health record is used effectively by all team members as a communication tool.	Disagree Mostly Disagree Somewhat Disagree Neither Agree nor Disagree Somewhat Agree Mostly Agree Strongly Agree	Communication
		Coordination
	Coordination: alignment of work - self-developed	Evaluate the next questions in terms of how often the aspects listed occur. When answering the questions, think about the care/provision of your home care clients.
	self-developed and adapted from Thesis of Zackrison)	In general, how often …
P56	Coordination: relevant information reported in a timely manner by other prefoessionals	... do you receive relevant information from other professionals at the right time in order to provide appropriate care for the client?	0=Never / almost never 1=Rarely 2=Sometimes 3=Frequently 4=Very often	Employee-perceived coordination
P58	Coordination (adapted from Zackrison): alignment of activities	... are the client care activities well alligned with other professionals?	0=Never / almost never 1=Rarely 2=Sometimes 3=Frequently 4=Very often	Employee-perceived coordination
P59	Coordination (adapted from Zackrison): double and overlapping activities	... are there duplicate and overlapping activities with other professionals?	0=Never / almost never 1=Rarely 2=Sometimes 3=Frequently 4=Very often	Employee-perceived coordination
	Coordination gaps	Coordination gaps
		Please answer the following questions with regard to how often the situations listed occur. (If a situation does not fall within your area of responsibility, please tick the box on the far right, "Not in my area of responsibility").
	self-developed	How often does it happen that ...
P60	Coordination gap: no or wrong medication	… not all or not the right medications are available at a client’s home?	0=Never / almost never 1=Rarely 2=Sometimes 3=Frequently 4=Very often -33=Not in my area of responsibility	Employee-perceived coordination
P61	Coordination gap: no prescriptions	...no or no current prescriptions/orders/ medication lists are available?	0=Never / almost never 1=Rarely 2=Sometimes 3=Frequently 4=Very often -33=Not in my area of responsibility	Employee-perceived coordination
P62	Coordination gap: not involved in transition	...no one from the homecare team was involved at the discharge from an inpatient stay?	0=Never / almost never 1=Rarely 2=Sometimes 3=Frequently 4=Very often -33=Not in my area of responsibility	Employee-perceived coordination
P63	Coordination gap: no informed about health status	... you are not sufficiently informed about a client's condition? (e.g. information is not available, only partially documented)	0=Never / almost never 1=Rarely 2=Sometimes 3=Frequently 4=Very often -33=Not in my area of responsibility	Employee-perceived coordination
P64	Coordination gap: relevant information to late	....did you receive important information about the client too late?	0=Never / almost never 1=Rarely 2=Sometimes 3=Frequently 4=Very often -33=Not in my area of responsibility	Employee-perceived coordination
	Vertrautheit mit dem Gesundheitssystem (self-developed based on IBenC and studies about coordination)	Familiarity with the health care system
P86	self-developed: Knowledge of health care system	How well do you know the health system in your homecare agency's catchment area:
P86a	ressources	Available health or social service options.	5=Very good 4=Good 3=Moderate 2=Little 1=Not at all	Knowledge of the health system
P86b	Requirements	Requirements that clients must meet in order to take advantage of the services offered.	5=Very good 4=Good 3=Moderate 2=Little 1=Not at all	Knowledge of the health system
P86c	Area of responsibility	The area of responsibility of the other professionals/health care providers.	5=Very good 4=Good 3=Moderate 2=Little 1=Not at all	Knowledge of the health system
P87	self-developed: Knowledge of the legal framework	How well do you know the legal framework in your homecare agency's catchment area:
P87a	financing	Legal requirements regarding financing of health care services.	5=Very good 4=Good 3=Moderate 2=Little 1=Not at all	Knowledge of the health system
	NASA TLX (workload)	Demands at work Please answer the following questions about your last shift. Make a mark on the scale to show how demanding you found the work:
		During your last working day …
P88	NASA TLX: mental demand	How much mental activity is required to perform your job (thinking, deciding, calculating, remembering, looking, searching, etc…)?	number (Low, High 20-point Likert scale)	Perceived workload
P89	NASA TLX: physical demand	How much physical activity is required to perform your job (e.g., pushing, pulling, turning, controlling, activating, etc.)?	number (Low, High 20-point Likert scale)	Perceived workload
P91	NASA TLX: temporal demand	How much time pressure do you feel due to the rate or pace at which the tasks or task elements occurred?	number (Low, High 20-point Likert scale)	Perceived workload
P92	NASA TLX: performance	How satisfied are you with your performance at your job?	number (Low, High 20-point Likert scale)	Perceived workload
P93	NASA TLX: effort	How hard do you have to work (mentally and physically) to accomplish your level of performance?	number (Low, High 20-point Likert scale)	Perceived workload
P94	NASA TLX: frustration level	How insecure, discouraged, irritated, stressed and annoyed versus secure, gratified, content, relaxed and complacent do you feel about your job?	number (Low, High 20-point Likert scale)	Perceived workload
		Work schedule and employment percentage
	Workload (RN4Cast / MatchRN and self-developed)
P95	overtime (RN4Cast)	How often do you work more than 30 minutes overtime?	1=Almost every shift 2=Every 2-4 working days 3=Every 5-7 working days 4=Less frequently 5=never	Overtime
	Personalangaben	Information about your person
P141	Gender	What is your gender?	1=female 2=male 3=non-binary	Employee characteristics
P142	year of birth	In which year were you born?	number	Employee characteristics
P143	Job position	What is your job position? Check ONE box that best applies to your current job.	1=Nurses with a Master's degree (MSN) 2=Nursing staff with needs assessment and counselling competence 3=Nursing staff with treatment care competence without needs assessment and counselling competence 4=Nursing and care staff with basic care and certain treatment care competence 5=Nursing and care staff with basic care without treatment care competence 6=Nursing and care staff without basic care…	Employee characteristics
P150	Employment percentage	What percentage are you working?	number	Employee characteristics
P152c	Experience in the home care agency	How long have you been working in this home care agency/branch?	years Less than 1 year	Employee characteristics

## Sheet: Agency questionnaire
APPENDIX A: Agency questinnaire in the SPOTnat study
Selection of items used in the manuscript: "How external and agency characteristics are related to coordination in homecare – Findings of the national multicenter, cross-sectional SPOTnat study"
Items are shown in the order used in the questionaire
Item number	Text	Antwortmöglichkeiten	Theme (as in table 1 in manuscript)	Comment
B3	Location of the agency/branch:	Text	agency characteristic	based on postal codes, agencies were assigned to one of Switzerland's language regions
B5	How would you describe the catchment area of your homecare agency (where do most of your clients live)?	1=Rural 2=Suburban 3=Urban	agency characteristic
B6	What is the ownership of your homecare agency?	1= Municipality/canton (public-law ownership) 2= Private, non-profit ownership 3= Private, for-profit ownership	agency characteristic	dichotomized: non-profit, for-profit
B8a	What conditions are imposed on your homecare agency by the municipality(ies)/canton as part of service agreement? Tick all that apply.	Service obligation	obligation to serve all clients
B11	Which of the following services does your homecare agency offer? Please mark "Yes" or "No" or " Is organized by external parties" for each.	24-hours care service Continuous night care Oncological care Psychiatry: care and support for people with psychiatric conditions Palliative care	Range of services provided
B15 Introductory text	If your homecare agency is active in several cantons or municipalities, please refer to the main municipality or canton of your agency/branch in your answers.
B15	On what basis is the residual financing of care costs determined by your canton or municipality? Residual costs are the recognised costs of Health Insurance Act care minus the health insurance contribution and the patient co-payment.	1=Compensation of the effective full costs 2=Compensation of agency-specific and predefined costs 3=Use of standard costs, standard deficits, or maximum limits 4= Others (e.g., compensation via a global budget)	Reimbursement regulations of residual financing
B23 Introductory text	If your home care agency is active in several cantons or municipalities, please refer to the main municipality or canton of your agency/ branch in your answers.
B23	How is the amount of the patient co-payment regulated?	0=No patient co-payment (PB=0) 1=Percentage share of 10 % of the invoiced Health Insurance Act (HIA) care costs up to a maximum of CHF 7.65 per day 2=Percentage share of 10 % of the invoiced HIA care costs up to a maximum of CHF 15.35 per day 3=Percentage share of 20 % of the invoiced HIA care costs up to a maximum of CHF 7.65 per day 4=Percentage share of 20 % of the invoiced HIA care costs up t…	Client co-payment
B28	Do you work according to one of the following reference person systems?
B28a	A defined reference nurse performs all nursing activities from admission to discharge.	0=No 1=Yes	case responsible person / managers	combined
B28b	A defined reference nurse is responsible for the entire nursing process.	0=No 1=Yes	case responsible person / managers
B29	Do you work with case responsible nurses?	0=No 1=Yes	case responsible person / managers
B30	Does your agency has trained case managers or care managers?	0=No 1=Yes	case responsible person / managers
B33	Total number of staff in nursing and care staff at the end of 2020:		Workforce
B33a2	Nursing staff with a Master's degree (MSN)	Employment Percentage* *For example, enter 220% if you have 2 employees who work 80% and 1 employee who works 60% in one of the groups listed below.	Workforce	Proportion of RN (or higher educated) employment percentage compared to all employees in the nursing and care sector of the agency
B33b2	Nursing staff with needs assessment and counselling competence (KLV 7) (these are RNs)	Employment Percentage*	Workforce
B34	How many full-time positions did your homecare agency had at the end of 2020, if you count all employees?	Full-time equivalent	agency characteristic
B41	How many clients did you have in 2020 and how many hours did you provide for the respective service bundles? Total number of clients	Number of clients in 2020 Number of hours provided in 2020	agency characteristic
B41	How many clients did you have in 2020 and how many hours did you spend on the respective service bundles?	Number of clients in 2020 Number of hours provided in 2020	agency characteristic
B42	42 What was the average duration of Health Insurance Act care per client in your home care agency in 2020? Explanations: 1) This is calculated by dividing the total number of Health Insurance Act care hours by the total number of clients under the Health Insurance Act. 2) Health Insurance Act care refers to the care services that can be billed to health insurance. Please only enter the average ti…	Average care duration in minutes per client	Client characteristics
B50	Our electronic client documentation allows electronic data exchange of health data with: General practitioners	0=No 1=Yes 2=Partially	Electronic data sharing possibilities
B54	Does your home care agency conduct regular, planned case discussions for complex clients?	0=No 1=Yes	exchange vessels
B54a	Within the homecare team	0=No 1=Yes	exchange vessels
B54b	Interprofessional/interdisciplinary	0=No 1=Yes	exchange vessels
B52	Which standardised communication systems are available to your employees for the internal exchange of client information? Please tick yes or no in each case.		exchange vessels
B52e	Handover reports	0=No 1=Yes	exchange vessels
B60	For which of the following topics do you have guidelines and/or standard operating procedures (SOP) in your homecare agency? (multiple answers possible)	Introduction of new employees Admission of a client to homecare Hospital admissions Emergency situations Medication management	Presence of standards / guidelines for selected procedures
B62	In which subject areas does your home care agency offer annual training courses (internal/external) for staff? Tick all that apply.	Interprofessionalism and/or coordination Health networks (local partners, offerings in region) Legal requirements and regulations in homecare	Possibility for continuous education
