# Supplementary material for: How external and agency characteristics are related to coordination in homecare – findings of the national multicenter, cross-sectional SPOTnat study
Source: BMC Health Serv Res. 2024 Mar 22;24:367. doi: 10.1186/s12913-024-10751-4 (PMC10960419; doi:10.1186/s12913-024-10751-4)
Supplement: Supplementary file 2 — Supplementary Material 2 [file 12913_2024_10751_MOESM2_ESM.xlsx]

## Sheet: Tabelle1
	Appendix B. Mediation effect testing
	How external and agency characteristics are related to coordination in homecare – Findings of the national multicenter, cross-sectional SPOTnat study
	# if there is a mediation effect, the AE (agency and external) variables will change when we add the mechanism.
	# I.e., we need to run first the model with the AE variables, then the full version, after which we can compare the results.
	Notes:	p-values < .05 in model with only agency external variables are marked in red in both this model and in the final model with ALL variables
		For an easier comparison, beta values in the first and second model are coloured
model_final_ALL_variables						model_Only_Agency_ External_variables						model_Only_Process_variables
	beta	se	z	p			beta	se	z	p			beta	se	z	p
(Intercept)	1.35594	0.214658	6.31673	0		(Intercept)	2.48069	0.225598	10.9961	0		(Intercept)	0.95094	0.145485	6.53636	0
SOPs	0.0122278	0.0199166	0.613952	0.539								SOPs	0.000411308	0.0172562	0.0238354	0.981
Case responsible/managers	-0.000920363	0.035519	-0.0259119	0.979								Case responsible/managers	-0.0321943	0.0290771	-1.10721	0.268
Exchange vessels	-0.0344672	0.0321159	-1.07321	0.283								Exchange vessels	-0.0312945	0.028648	-1.09238	0.275
Electronic data sharing with physicians: yes	0.0252039	0.0500866	0.503205	0.615								Electronic data sharing with physicians: yes	0.0388719	0.0451766	0.860443	0.39
Communication and information exchange	0.098134	0.0171419	5.72478	0								Communication and information exchange	0.108527	0.0171488	6.32853	0
Knowledge of the health system	-0.0661312	0.0186901	-3.53829	0								Knowledge of the health system	-0.0872912	0.0180575	-4.83406	0
Possibility for continuous education	-0.00994304	0.0243859	-0.407738	0.683								Possibility for continuous education	-0.0315468	0.0216139	-1.45956	0.144
Role clarity	0.0745021	0.020737	3.59271	0								Role clarity	0.0967982	0.0204359	4.73667	0
Mutual respect and trust	0.0698861	0.0195608	3.57277	0								Mutual respect and trust	0.0769645	0.0197162	3.90362	0
Accountability, predictability, common perspective	0.186594	0.023657	7.88746	0								Accountability, predictability, common perspective	0.21321	0.0238071	8.95572	0
Service obligation (yes)	-0.137181	0.0886093	-1.54815	0.122		Service obligation (yes)	-0.223181	0.102337	-2.18085	0.029
24-hours care service (yes)	0.0355791	0.0712512	0.499347	0.618		24-hours care service (yes)	0.0479096	0.0868526	0.551619	0.581
Continuous night care (yes)	-0.0531345	0.0724223	-0.733676	0.463		Continuous night care (yes)	-0.112736	0.088944	-1.2675	0.205
Oncological care (yes)	0.00122331	0.0551798	0.0221695	0.982		Oncological care (yes)	0.00214445	0.0674148	0.0318099	0.975
Palliative Care (yes)	-0.0249705	0.0615583	-0.405639	0.685		Palliative Care (yes)	-0.0145815	0.069966	-0.208409	0.835
Psychiatric care (yes)	0.0393587	0.0731475	0.538073	0.591		Psychiatric care (yes)	0.0941474	0.0855401	1.10062	0.271
Percentage of RNs	-0.00252396	0.00210275	-1.20032	0.23		Percentage of RNs	-0.00254835	0.00252842	-1.00788	0.314
Employment percentage	-0.00107798	0.000650497	-1.65716	0.097		Employment percentage	-0.00094902	0.000734283	-1.29244	0.196
Experience in agency	-0.000550559	0.00203558	-0.270468	0.787		Experience in agency	0.00163668	0.0022411	0.730299	0.465
Perceived staffing	0.0598192	0.0234417	2.55183	0.011		Perceived staffing	0.219148	0.0248277	8.82673	0
Perceived workload	-0.0155396	0.00544012	-2.85648	0.004		Perceived workload	-0.0222572	0.0061789	-3.60214	0
Overtime	-0.0490926	0.0127523	-3.8497	0		Overtime	-0.0806959	0.0144035	-5.60251	0
Residual payments: agency-specific and predefined costs	0.0811502	0.0634263	1.27944	0.201		Residual payments: agency-specific and predefined costs	0.112522	0.0729093	1.54331	0.123
Residual payments: standard costs (reference: effective full costs)	-0.0321622	0.0752836	-0.427214	0.669		Residual payments: standard costs (reference: effective full costs)	-0.0141177	0.0928829	-0.151994	0.879
Residual payments: others (reference: effective full costs)	-0.00873517	0.140229	-0.0622923	0.95		Residual payments: others (reference: effective full costs)	-0.0764355	0.168644	-0.453237	0.65
Client co-payment: maximum of CHF 7.65 a day (reference: No co-payment)	-0.0621749	0.0691521	-0.899104	0.369		Client co-payment: maximum of CHF 7.65 a day (reference: No co-payment)	-0.0717616	0.0803381	-0.893245	0.372
Client co-payment: up to 20% of HI, with max CHF 15.35/d (reference: No co-payment)	-0.0830274	0.0761845	-1.08982	0.276		Client co-payment: up to 20% of HI, with max CHF 15.35/d (reference: No co-payment)	-0.0926684	0.0878901	-1.05437	0.292
Client co-payment: direct with max. of CHF 15.35/d (reference: No co-payment)	-0.0512342	0.0866073	-0.591569	0.554		Client co-payment: direct with max. of CHF 15.35/d (reference: No co-payment)	-0.0450668	0.0991077	-0.454726	0.649
Average hours of care per client	0.000925244	0.00059932	1.54382	0.123		Average hours of care per client	0.00164917	0.000687598	2.39845	0.016
